# Supplementary material for: TdIF1 Recognizes a Specific DNA Sequence through Its Helix-Turn-Helix and AT-Hook Motifs to Regulate Gene Transcription
Source: PLoS One. 2013 Jul 10;8(7):e66710. doi: 10.1371/journal.pone.0066710 (PMC3707907; doi:10.1371/journal.pone.0066710)
Supplement: Table S2 — Candidates of TdIF1-regulating genes having 5 ′-GTTGCATG-3′ in their promoter region predicted by cisRED. (XLS) [file pone.0066710.s002.xls]

## Sheet: Sheet1
Search region details	Search region type	Name(s) assoc. with search region	Motif craHsap#	Motif details	(+)motif consensus sequence	(+)sequence on the Human genome	(-)sequence on the Human genome	(-)motif consensus sequence		Disc. p-value
chr1:242,681,860-242,683,824(-);1965 bases wide;-1,765 to 199 from TSS	promoter	ENSG00000035687 (ADSS) (ENST00000366535)	7068	chr1:242,682,195-242,682,213;19 bases wide;-154 to -136 from TSS	5'-TCCCrGCATGCAAyGCTCT-3' (+)	5'-TCCCAGCATGCAACGCTCT-3' (+)	5'-AGAGCGTTGCATGCTGGGA-3' (-)	5'-AGAGCrTTGCATGCyGGGA-3' (-)		0.00388
chr16:1,602,758-1,605,101(+);2344 bases wide;-2,144 to 199 from TSS	promoter	ENSG00000007545 (CRAMP1L) (NM_020825)	3463	chr16:1,603,810-1,603,825;16 bases wide;-1,092 to -1,077 from TSS	5'-GTTCyATGCAACAGGC-3' (+)	5'-GTTCCATGCAACAGGC-3' (+)	5'-GCCTGTTGCATGGAAC-3' (-)	5'-GCCTGTTGCATrGAAC-3' (-)		0.00868
chr13:110,011,882-110,013,910(-);2029 bases wide;-1,829 to 199 from TSS	promoter	ENSG00000139832 (RAB20) (ENST00000267328)	58089	chr13:110,013,465-110,013,476;12 bases wide;-1,395 to -1,384 from TSS	5'-GTTGCATGmAAG-3' (+)	5'-GTTGCATGCAAG-3' (+)	5'-CTTGCATGCAAC-3' (-)	5'-CTTkCATGCAAC-3' (-)		0.0365
chr19:58,714,232-58,716,289(+);2058 bases wide;-1,858 to 199 from TSS	promoter	ENSG00000130844 (ZNF331) (ENST00000253144)	37988	chr19:58,715,895-58,715,911;17 bases wide;-195 to -179 from TSS	5'-AGTTGCATGCTGGGArA-3' (+)	5'-AGTTGCATGCTGGGAAA-3' (+)	5'-TTTCCCAGCATGCAACT-3' (-)	5'-TyTCCCAGCATGCAACT-3' (-)		0.0487
chr3:108,721,965-108,724,679(+);2715 bases wide;-2,515 to 199 from TSS	promoter	ENSG00000114439 (BBX) (ENST00000383690)	163516	chr3:108,724,497-108,724,518;22 bases wide;17 to 38 from TSS	5'-GGGTTGCATGTACTGTATGTGG-3' (+)	5'-GGGTTGCATGTACTGTATGTGG-3' (+)	5'-CCACATACAGTACATGCAACCC-3' (-)	5'-CCACATACAGTACATGCAACCC-3' (-)		0.0051
chr9:129,868,800-129,870,499(+);1700 bases wide;-1,500 to 199 from TSS	promoter	ENSG00000148339 (SLC25A25) (ENST00000373069)	24226	chr9:129,868,810-129,868,822;13 bases wide;-1,490 to -1,478 from TSS	5'-CGyTGTTGCATGG-3' (+)	5'-CGTTGTTGCATGG-3' (+)	5'-CCATGCAACAACG-3' (-)	5'-CCATGCAACArCG-3' (-)		0.00407
chr12:99,091,003-99,093,244(-);2242 bases wide;-2,042 to 199 from TSS	promoter	ENSG00000120853 (NP_060070.1) (NM_017600)	171015	chr12:99,091,320-99,091,333;14 bases wide;-131 to -118 from TSS	5'-GCTGCnCrCGCArC-3' (+)	5'-GCTGCTCATGCAAC-3' (+)	5'-GTTGCATGAGCAGC-3' (-)	5'-GyTGCGyGnGCAGC-3' (-)		0.0351
chr9:99,431,649-99,435,928(+);4280 bases wide;-4,080 to 199 from TSS	promoter	ENSG00000136937 (NCBP1) (ENST00000375147)	111393	chr9:99,435,748-99,435,759;12 bases wide;19 to 30 from TSS	5'-GGCsGGTrCGwG-3' (+)	5'-GGCGGTTGCATG-3' (+)	5'-CATGCAACCGCC-3' (-)	5'-CsCGyACCwGCC-3' (-)		0.0318
chr12:87,058,672-87,060,417(+);1746 bases wide;-1,546 to 199 from TSS	promoter	ENSG00000139324 (TMTC3) (ENST00000266712)	32042	chr12:87,060,196-87,060,213;18 bases wide;-22 to -5 from TSS	5'-CyTCCCGCACTGCACGCC-3' (+)	5'-CTCCCGGCATGCAACGCG-3' (+)	5'-CGCGTTGCATGCCGGGAG-3' (-)	5'-GGCGTGCAGTGCGGGArG-3' (-)		0.0104
chr17:53,599,443-53,601,960(+);2518 bases wide;-2,318 to 199 from TSS	promoter	ENSG00000153951 (OR4D2) (ENST00000284081)	15628	chr17:53,599,910-53,599,922;13 bases wide;-1,851 to -1,839 from TSS	5'-rTwGsATGCACAT-3' (+)	5'-GTTGCATGCACGT-3' (+)	5'-ACGTGCATGCAAC-3' (-)	5'-ATGTGCATwCsAy-3' (-)		0.00015
chr5:126,422,387-126,424,966(-);2580 bases wide;-2,380 to 199 from TSS	promoter	ENSG00000164241 (ENST00000296662)	3355	chr5:126,422,551-126,422,571;21 bases wide;15 to 35 from TSS	5'-GGCAAGTTGCATGCTATTTCC-3' (+)	5'-GGCAAGTTGCATGCTATTTCC-3' (+)	5'-GGAAATAGCATGCAACTTGCC-3' (-)	5'-GGAAATAGCATGCAACTTGCC-3' (-)		0.0595
chr6:150,339,254-150,340,953(+);1700 bases wide;-1,500 to 199 from TSS	promoter	ENSG00000173909 (ENST00000309074)	73809	chr6:150,340,629-150,340,642;14 bases wide;-125 to -112 from TSS	5'-GTTCATAGAACAGC-3' (+)	5'-GTTCATGCAACAAA-3' (+)	5'-TTTGTTGCATGAAC-3' (-)	5'-GCTGTTCTATGAAC-3' (-)		0.00167
chr15:20,983,091-20,986,736(+);3646 bases wide;-3,446 to 199 from TSS	promoter	ENSG00000175676 (GOLGA8E) (ENST00000328919)	83666	chr15:20,986,368-20,986,381;14 bases wide;-169 to -156 from TSS	5'-nnGnTGCGyGsGCA-3' (+)	5'-TGGTTGCATGGGCA-3' (+)	5'-TGCCCATGCAACCA-3' (-)	5'-TGCwCrCGCAnCnn-3' (-)		0.000326
chr15:88,616,184-88,619,469(+);3286 bases wide;-3,086 to 199 from TSS	promoter	ENSG00000176711 (ENST00000317427)	89309	chr15:88,616,277-88,616,286;10 bases wide;-2,993 to -2,984 from TSS	5'-TGTTGCATGT-3' (+)	5'-TGTTGCATGT-3' (+)	5'-ACATGCAACA-3' (-)	5'-ACATGCAACA-3' (-)		0.0558
chr1:110,975,420-110,978,662(-);3243 bases wide;-3,043 to 199 from TSS	promoter	ENSG00000177301 (KCNA2) (ENST00000369770)	109031	chr1:110,975,677-110,975,693;17 bases wide;-74 to -58 from TSS	5'-GGTTTCAGGTTkwnTwn-3' (+)	5'-GGTTGCATGATGCTTCA-3' (+)	5'-TGAAGCATCATGCAACC-3' (-)	5'-nsAnsmAACCTGAAACC-3' (-)		0.0187
chr19:12,915,739-12,917,853(+);2115 bases wide;-1,915 to 199 from TSS	promoter	ENSG00000179262 (RAD23A) (ENST00000316856)	96400	chr19:12,917,710-12,917,727;18 bases wide;56 to 73 from TSS	5'-GAGTTGCATGTTGTGTGA-3' (+)	5'-GAGTTGCATGTTGTGTGA-3' (+)	5'-TCACACAACATGCAACTC-3' (-)	5'-TCACACAACATGCAACTC-3' (-)		0.00625
chr15:82,693,483-82,695,790(+);2308 bases wide;-2,108 to 199 from TSS	promoter	ENSG00000184206 (XP_933415.1) (ENST00000329118)	118603	chr15:82,695,357-82,695,373;17 bases wide;-234 to -218 from TSS	5'-GCGGTTGCATGGGCAGC-3' (+)	5'-GCGGTTGCATGGGCAGC-3' (+)	5'-GCTGCCCATGCAACCGC-3' (-)	5'-GCTGCCCATGCAACCGC-3' (-)		0.0333
chr2:219,743,594-219,745,814(-);2221 bases wide;-2,021 to 199 from TSS	promoter	ENSG00000187736 (SLC23A3) (ENST00000318673)	186646	chr2:219,744,853-219,744,869;17 bases wide;-1,076 to -1,060 from TSS	5'-GTCCAGGCCATGCAACT-3' (+)	5'-GTCCAGGCCATGCAACT-3' (+)	5'-AGTTGCATGGCCTGGAC-3' (-)	5'-AGTTGCATGGCCTGGAC-3' (-)		0.00385
chr15:33,055,996-33,058,677(+);2682 bases wide;-2,482 to 199 from TSS	promoter	ENSG00000197817 (Q9UHS9_HUMAN) (ENST00000357012)	204665	chr15:33,058,127-33,058,138;12 bases wide;-351 to -340 from TSS	5'-CTAGCATGCArC-3' (+)	5'-CTAGCATGCAAC-3' (+)	5'-GTTGCATGCTAG-3' (-)	5'-GyTGCATGCTAG-3' (-)		0.0754
chr11:17,753,854-17,755,639(+);1786 bases wide;-1,586 to 199 from TSS	promoter	ENSG00000205289 (Q6ZUP4_HUMAN) (ENST00000379472)	227622	chr11:17,754,358-17,754,370;13 bases wide;-1,082 to -1,070 from TSS	5'-TTTTGTTGCATGA-3' (+)	5'-TTTTGTTGCATGA-3' (+)	5'-TCATGCAACAAAA-3' (-)	5'-TCATGCAACAAAA-3' (-)		0.00576
chr11:6,534,330-6,536,061(+);1732 bases wide;-1,532 to 199 from TSS	promoter	ENSG00000205375 (ENST00000379867)	228528	chr11:6,535,035-6,535,058;24 bases wide;-827 to -804 from TSS	5'-GTCTTTGGTTGCATGAGGCACAGA-3' (+)	5'-GTCTTTGGTTGCATGAGGCACAGA-3' (+)	5'-TCTGTGCCTCATGCAACCAAAGAC-3' (-)	5'-TCTGTGCCTCATGCAACCAAAGAC-3' (-)		0.00336
chr15:26,252,257-26,254,710(+);2454 bases wide;-2,254 to 199 from TSS	promoter	ENSG00000206153 (Q6ZV58_HUMAN) (ENST00000382957)	234851	chr15:26,253,348-26,253,380;33 bases wide;-1,163 to -1,131 from TSS	5'-nTCCTTTCAGTTGCATGCTGCCATTAGTCACCA-3' (+)	5'-CTCCTTTCAGTTGCATGCTGCCATTAGTCACCA-3' (+)	5'-TGGTGACTAATGGCAGCATGCAACTGAAAGGAG-3' (-)	5'-TGGTGACTAATGGCAGCATGCAACTGAAAGGAn-3' (-)		0.0365
