# Supplementary material for: TdIF1 Recognizes a Specific DNA Sequence through Its Helix-Turn-Helix and AT-Hook Motifs to Regulate Gene Transcription
Source: PLoS One. 2013 Jul 10;8(7):e66710. doi: 10.1371/journal.pone.0066710 (PMC3707907; doi:10.1371/journal.pone.0066710)
Supplement: Table S3 — Candidates of TdIF1-regulating genes having 5′-GNTGCATG-3′ in their promoter region predicted by cisRED. (XLS) [file pone.0066710.s003.xls]

## Sheet: Sheet1
All search results for query string=GNTGCATG, on the cisRED Human 9 database
Search region details	Search region type	Name(s) assoc. with search region	Motif craHsap#	Motif details	(+)motif consensus sequence	(+)sequence on the Human genome	(-)sequence on the Human genome	(-)motif consensus sequence
chr16:1,602,758-1,605,101(+);2344 bases wide;-2,144 to 199 from TSS	promoter	ENSG00000007545 (CRAMP1L) (NM_020825)	3463	chr16:1,603,810-1,603,825;16 bases wide;-1,092 to -1,077 from TSS	5'-GTTCyATGCAACAGGC-3' (+)	5'-GTTCCATGCAACAGGC-3' (+)	5'-GCCTGTTGCATGGAAC-3' (-)	5'-GCCTGTTGCATrGAAC-3' (-)
chr1:148,385,997-148,388,196(+);2200 bases wide;-2,000 to 199 from TSS	promoter	ENSG00000023902 (PLEKHO1) (ENST00000369126)	6902	chr1:148,386,195-148,386,218;24 bases wide;-1,802 to -1,779 from TSS	5'-CTGCAGCCCACATGCATCTGyTCT-3' (+)	5'-CTGCAGCCCACATGCATCTGCTGT-3' (+)	5'-ACAGCAGATGCATGTGGGCTGCAG-3' (-)	5'-AGArCAGATGCATGTGGGCTGCAG-3' (-)
chr1:242,681,860-242,683,824(-);1965 bases wide;-1,765 to 199 from TSS	promoter	ENSG00000035687 (ADSS) (ENST00000366535)	7068	chr1:242,682,195-242,682,213;19 bases wide;-154 to -136 from TSS	5'-TCCCrGCATGCAAyGCTCT-3' (+)	5'-TCCCAGCATGCAACGCTCT-3' (+)	5'-AGAGCGTTGCATGCTGGGA-3' (-)	5'-AGAGCrTTGCATGCyGGGA-3' (-)
chr7:87,694,045-87,698,113(-);4069 bases wide;-3,869 to 199 from TSS	promoter	ENSG00000075142 (SRI) (NM_198901)	128755	chr7:87,694,112-87,694,127;16 bases wide;117 to 132 from TSS	5'-TwAAGATGCAGGnAAG-3' (+)	5'-TGGAGCTGCATGGAAT-3' (+)	5'-ATTCCATGCAGCTCCA-3' (-)	5'-CTTnCCTGCATCTTsA-3' (-)
chr19:46,948,409-46,951,536(+);3128 bases wide;-2,928 to 199 from TSS	promoter	ENSG00000086548 (CEACAM6) (ENST00000199764)	133245	chr19:46,950,750-46,950,765;16 bases wide;-587 to -572 from TSS	5'-rGCACCATGsAGCTyC-3' (+)	5'-AGCACCATGCAGCTTC-3' (+)	5'-GAAGCTGCATGGTGCT-3' (-)	5'-GrAGCTwCATGGTGCy-3' (-)
chr20:21,051,814-21,054,845(+);3032 bases wide;-2,832 to 199 from TSS	promoter	ENSG00000088970 (NP_060944.2) (ENST00000377267)	134736	chr20:21,054,666-21,054,683;18 bases wide;20 to 37 from TSS	5'-TACCCGCGGTGCATGGTG-3' (+)	5'-TACCCGCGGTGCATGGTG-3' (+)	5'-CACCATGCACCGCGGGTA-3' (-)	5'-CACCATGCACCGCGGGTA-3' (-)
chr19:2,378,676-2,380,393(-);1718 bases wide;-1,518 to 199 from TSS	promoter	ENSG00000099800 (TIMM13) (ENST00000215570)	138311	chr19:2,379,486-2,379,500;15 bases wide;-625 to -611 from TSS	5'-AGGTGCATGmymGrA-3' (+)	5'-AGGTGCATGATCGGA-3' (+)	5'-TCCGATCATGCACCT-3' (-)	5'-TyCkrkCATGCACCT-3' (-)
chr20:29,868,545-29,871,021(+);2477 bases wide;-2,277 to 199 from TSS	promoter	ENSG00000101306 (MYLK2) (ENST00000375994)	143564	chr20:29,870,723-29,870,734;12 bases wide;-99 to -88 from TSS	5'-AGCTGCATGGCC-3' (+)	5'-AGCTGCATGGCC-3' (+)	5'-GGCCATGCAGCT-3' (-)	5'-GGCCATGCAGCT-3' (-)
chr19:12,807,532-12,810,547(+);3016 bases wide;-2,816 to 199 from TSS	promoter	ENSG00000105613 (MAST1) (ENST00000251472)	151466	chr19:12,808,405-12,808,417;13 bases wide;-1,943 to -1,931 from TSS	5'-ACATrCTGCCGCC-3' (+)	5'-TCATGCAGCATGT-3' (+)	5'-ACATGCTGCATGA-3' (-)	5'-GGCGGCAGyATGT-3' (-)
chr10:17,283,488-17,285,187(-);1700 bases wide;-1,500 to 199 from TSS	promoter	ENSG00000107614 (DNMT2) (ENST00000350312)	154915	chr10:17,283,588-17,283,597;10 bases wide;90 to 99 from TSS	5'-GGTGCATGCC-3' (+)	5'-GGTGCATGCC-3' (+)	5'-GGCATGCACC-3' (-)	5'-GGCATGCACC-3' (-)
chr11:17,055,597-17,059,319(-);3723 bases wide;-3,523 to 199 from TSS	promoter	ENSG00000110700 (RPS13) (ENST00000228140)	158581	chr11:17,055,966-17,055,983;18 bases wide;-187 to -170 from TSS	5'-TCCCGGCATGCATCGGTC-3' (+)	5'-TCCCGGCATGCATCGGTC-3' (+)	5'-GACCGATGCATGCCGGGA-3' (-)	5'-GACCGATGCATGCCGGGA-3' (-)
chr5:27,074,247-27,076,017(-);1771 bases wide;-1,571 to 199 from TSS	promoter	ENSG00000113100 (CDH9) (NM_016279)	162110	chr5:27,074,436-27,074,447;12 bases wide;-1 to 10 from TSS	5'-TTCATGCATCTC-3' (+)	5'-TTCATGCATCTC-3' (+)	5'-GAGATGCATGAA-3' (-)	5'-GAGATGCATGAA-3' (-)
chr3:108,721,965-108,724,679(+);2715 bases wide;-2,515 to 199 from TSS	promoter	ENSG00000114439 (BBX) (ENST00000383690)	163516	chr3:108,724,497-108,724,518;22 bases wide;17 to 38 from TSS	5'-GGGTTGCATGTACTGTATGTGG-3' (+)	5'-GGGTTGCATGTACTGTATGTGG-3' (+)	5'-CCACATACAGTACATGCAACCC-3' (-)	5'-CCACATACAGTACATGCAACCC-3' (-)
chr3:156,796,662-156,798,378(-);1717 bases wide;-1,517 to 199 from TSS	promoter	ENSG00000114805 (PLCH1) (NM_014996)	163715	chr3:156,796,848-156,796,855;8 bases wide;6 to 13 from TSS	5'-CATGCATC-3' (+)	5'-CATGCATC-3' (+)	5'-GATGCATG-3' (-)	5'-GATGCATG-3' (-)
chr1:11,644,578-11,646,967(+);2390 bases wide;-2,190 to 199 from TSS	promoter	ENSG00000116663 (FBXO6) (ENST00000376753)	166102	chr1:11,644,899-11,644,910;12 bases wide;-1,869 to -1,858 from TSS	5'-rCTGCATGCAGC-3' (+)	5'-ACTGCATGCAGC-3' (+)	5'-GCTGCATGCAGT-3' (-)	5'-GCTGCATGCAGy-3' (-)
chr11:117,810,868-117,812,614(+);1747 bases wide;-1,547 to 199 from TSS	promoter	ENSG00000118058 (MLL) (ENST00000359313)	167732	chr11:117,811,021-117,811,031;11 bases wide;-1,394 to -1,384 from TSS	5'-CACGCAGCCTk-3' (+)	5'-AAGGCTGCATG-3' (+)	5'-CATGCAGCCTT-3' (-)	5'-mAGGCTGCGTG-3' (-)
chr20:34,633,850-34,635,636(+);1787 bases wide;-1,587 to 199 from TSS	promoter	ENSG00000118707 (TGIF2) (NM_021809)	168508	chr20:34,635,190-34,635,207;18 bases wide;-247 to -230 from TSS	5'-kAGGCCATGCAGCATTCC-3' (+)	5'-TAGGCCATGCAGCATTCC-3' (+)	5'-GGAATGCTGCATGGCCTA-3' (-)	5'-GGAATGCTGCATGGCCTm-3' (-)
chr9:101,899,726-101,901,531(+);1806 bases wide;-1,606 to 199 from TSS	promoter	ENSG00000119509 (INVS) (ENST00000262457)	169189	chr9:101,900,933-101,900,945;13 bases wide;-399 to -387 from TSS	5'-GCAGGATTCATGG-3' (+)	5'-GCAGGATGCATGG-3' (+)	5'-CCATGCATCCTGC-3' (-)	5'-CCATGAATCCTGC-3' (-)
chr14:75,517,043-75,519,011(-);1969 bases wide;-1,769 to 199 from TSS	promoter	ENSG00000119699 (TGFB3) (ENST00000238682)	169750	chr14:75,517,119-75,517,141;23 bases wide;101 to 123 from TSS	5'-GGTGCATGAACTCACTGCACTGC-3' (+)	5'-GGTGCATGAACTCACTGCACTGC-3' (+)	5'-GCAGTGCAGTGAGTTCATGCACC-3' (-)	5'-GCAGTGCAGTGAGTTCATGCACC-3' (-)
chr10:93,382,639-93,385,236(-);2598 bases wide;-2,398 to 199 from TSS	promoter	ENSG00000119938 (PPP1R3C) (ENST00000238994)	169773	chr10:93,383,070-93,383,081;12 bases wide;-243 to -232 from TSS	5'-CCGCATGCArCG-3' (+)	5'-CCGCATGCAGCG-3' (+)	5'-CGCTGCATGCGG-3' (-)	5'-CGyTGCATGCGG-3' (-)
chr4:147,662,336-147,664,043(-);1708 bases wide;-1,508 to 199 from TSS	promoter	ENSG00000120519 (NP_115504.1) (NM_001029998)	170707	chr4:147,662,424-147,662,438;15 bases wide;97 to 111 from TSS	5'-sGACATGCAGCAGAG-3' (+)	5'-AGACATGCAGCAGAG-3' (+)	5'-CTCTGCTGCATGTCT-3' (-)	5'-CTCTGCTGCATGTCw-3' (-)
chr12:99,091,003-99,093,244(-);2242 bases wide;-2,042 to 199 from TSS	promoter	ENSG00000120853 (NP_060070.1) (NM_017600)	171015	chr12:99,091,320-99,091,333;14 bases wide;-131 to -118 from TSS	5'-GCTGCnCrCGCArC-3' (+)	5'-GCTGCTCATGCAAC-3' (+)	5'-GTTGCATGAGCAGC-3' (-)	5'-GyTGCGyGnGCAGC-3' (-)
chr2:234,427,752-234,429,796(-);2045 bases wide;-1,845 to 199 from TSS	promoter	ENSG00000123485 (NP_060880.3) (ENST00000373395)	174141	chr2:234,427,782-234,427,793;12 bases wide;158 to 169 from TSS	5'-yGCTGCATGCGC-3' (+)	5'-CGCTGCATGCGC-3' (+)	5'-GCGCATGCAGCG-3' (-)	5'-GCGCATGCAGCr-3' (-)
chr6:42,527,562-42,529,450(-);1889 bases wide;-1,689 to 199 from TSS	promoter	ENSG00000124496 (TRERF1) (ENST00000372922)	19622	chr6:42,527,599-42,527,617;19 bases wide;144 to 162 from TSS	5'-CCCCATCTGCATGCACCGC-3' (+)	5'-CCCCATCTGCATGCACCGC-3' (+)	5'-GCGGTGCATGCAGATGGGG-3' (-)	5'-GCGGTGCATGCAGATGGGG-3' (-)
chr12:129,386,247-129,388,766(+);2520 bases wide;-2,320 to 199 from TSS	promoter	ENSG00000125207 (PIWIL1) (ENST00000245255)	61948	chr12:129,387,561-129,387,573;13 bases wide;-1,006 to -994 from TSS	5'-GCyGCsTGGCAnC-3' (+)	5'-GTTGGCATGCACC-3' (+)	5'-GGTGCATGCCAAC-3' (-)	5'-GnTGCCAwGCrGC-3' (-)
chr1:19,450,434-19,454,060(-);3627 bases wide;-3,427 to 199 from TSS	promoter	ENSG00000127463 (KIAA0090) (ENST00000375208)	30721	chr1:19,450,622-19,450,637;16 bases wide;-4 to 11 from TSS	5'-GATTTGGGCATCGCGC-3' (+)	5'-CCGGCATGCACCGCGC-3' (+)	5'-GCGCGGTGCATGCCGG-3' (-)	5'-GCGCGATGCCCAAATC-3' (-)
chr15:39,031,460-39,033,171(+);1712 bases wide;-1,512 to 199 from TSS	promoter	ENSG00000128965 (CHAC1) (ENST00000249798)	18856	chr15:39,032,713-39,032,725;13 bases wide;-259 to -247 from TSS	5'-CCTTGCTGCATGC-3' (+)	5'-CCTTGCTGCATGC-3' (+)	5'-GCATGCAGCAAGG-3' (-)	5'-GCATGCAGCAAGG-3' (-)
chr19:58,714,232-58,716,289(+);2058 bases wide;-1,858 to 199 from TSS	promoter	ENSG00000130844 (ZNF331) (ENST00000253144)	37988	chr19:58,715,895-58,715,911;17 bases wide;-195 to -179 from TSS	5'-AGTTGCATGCTGGGArA-3' (+)	5'-AGTTGCATGCTGGGAAA-3' (+)	5'-TTTCCCAGCATGCAACT-3' (-)	5'-TyTCCCAGCATGCAACT-3' (-)
chr20:31,265,700-31,268,976(+);3277 bases wide;-3,077 to 199 from TSS	promoter	ENSG00000131059 (C20orf71) (ENST00000375454)	45181	chr20:31,266,918-31,266,931;14 bases wide;-1,859 to -1,846 from TSS	5'-CCAAGCAACAAGGy-3' (+)	5'-TCATGCATCAAGCT-3' (+)	5'-AGCTTGATGCATGA-3' (-)	5'-rCCTTGTTGCTTGG-3' (-)
chr2:95,884,770-95,886,517(-);1748 bases wide;-1,548 to 199 from TSS	promoter	ENSG00000135976 (Q53S06_HUMAN) (ENST00000357042)	63621	chr2:95,885,619-95,885,629;11 bases wide;-660 to -650 from TSS	5'-mnsGCAGCAGw-3' (+)	5'-CATGCAGCAGG-3' (+)	5'-CCTGCTGCATG-3' (-)	5'-sCTGCTGCwnk-3' (-)
chr13:77,447,466-77,452,382(-);4917 bases wide;-4,717 to 199 from TSS	promoter	ENSG00000136160 (EDNRB) (NM_000115)	176016	chr13:77,447,960-77,447,971;12 bases wide;-306 to -295 from TSS	5'-GCTGCATGnACT-3' (+)	5'-GCTGCATGCACT-3' (+)	5'-AGTGCATGCAGC-3' (-)	5'-AGTnCATGCAGC-3' (-)
chr9:99,431,649-99,435,928(+);4280 bases wide;-4,080 to 199 from TSS	promoter	ENSG00000136937 (NCBP1) (ENST00000375147)	111393	chr9:99,435,748-99,435,759;12 bases wide;19 to 30 from TSS	5'-GGCsGGTrCGwG-3' (+)	5'-GGCGGTTGCATG-3' (+)	5'-CATGCAACCGCC-3' (-)	5'-CsCGyACCwGCC-3' (-)
chr11:72,530,540-72,532,536(-);1997 bases wide;-1,797 to 199 from TSS	promoter	ENSG00000137478 (FCHSD2) (ENST00000311172)	178021	chr11:72,530,564-72,530,575;12 bases wide;164 to 175 from TSS	5'-GCTGCATGATGC-3' (+)	5'-GCTGCATGATGC-3' (+)	5'-GCATCATGCAGC-3' (-)	5'-GCATCATGCAGC-3' (-)
chr12:87,058,672-87,060,417(+);1746 bases wide;-1,546 to 199 from TSS	promoter	ENSG00000139324 (TMTC3) (ENST00000266712)	32042	chr12:87,060,196-87,060,213;18 bases wide;-22 to -5 from TSS	5'-CyTCCCGCACTGCACGCC-3' (+)	5'-CTCCCGGCATGCAACGCG-3' (+)	5'-CGCGTTGCATGCCGGGAG-3' (-)	5'-GGCGTGCAGTGCGGGArG-3' (-)
chr13:110,011,882-110,013,910(-);2029 bases wide;-1,829 to 199 from TSS	promoter	ENSG00000139832 (RAB20) (ENST00000267328)	58089	chr13:110,013,465-110,013,476;12 bases wide;-1,395 to -1,384 from TSS	5'-GTTGCATGmAAG-3' (+)	5'-GTTGCATGCAAG-3' (+)	5'-CTTGCATGCAAC-3' (-)	5'-CTTkCATGCAAC-3' (-)
chr18:46,061,645-46,063,350(-);1706 bases wide;-1,506 to 199 from TSS	promoter	ENSG00000141644 (MBD1) (ENST00000353909)	17337	chr18:46,063,190-46,063,202;13 bases wide;-1,358 to -1,346 from TSS	5'-TGATGCTGCACCA-3' (+)	5'-ACATGCAGCACCA-3' (+)	5'-TGGTGCTGCATGT-3' (-)	5'-TGGTGCAGCATCA-3' (-)
chr19:56,612,670-56,616,344(-);3675 bases wide;-3,475 to 199 from TSS	promoter	ENSG00000142512 (SIGLEC10) (ENST00000353836)	52827	chr19:56,612,760-56,612,782;23 bases wide;87 to 109 from TSS	5'-GGGmCTGATGCATGAAATGAGCT-3' (+)	5'-GGGCCTGATGCATGAAATGAGCT-3' (+)	5'-AGCTCATTTCATGCATCAGGCCC-3' (-)	5'-AGCTCATTTCATGCATCAGkCCC-3' (-)
chr8:74,368,224-74,369,999(-);1776 bases wide;-1,576 to 199 from TSS	promoter	ENSG00000147604 (RPL7) (ENST00000352983)	19819	chr8:74,368,760-74,368,772;13 bases wide;-349 to -337 from TSS	5'-CCnwCATGwsTCm-3' (+)	5'-CCAGCATGCACCA-3' (+)	5'-TGGTGCATGCTGG-3' (-)	5'-kGAwsCATGsnGG-3' (-)
chr9:129,868,800-129,870,499(+);1700 bases wide;-1,500 to 199 from TSS	promoter	ENSG00000148339 (SLC25A25) (ENST00000373069)	24226	chr9:129,868,810-129,868,822;13 bases wide;-1,490 to -1,478 from TSS	5'-CGyTGTTGCATGG-3' (+)	5'-CGTTGTTGCATGG-3' (+)	5'-CCATGCAACAACG-3' (-)	5'-CCATGCAACArCG-3' (-)
chr16:29,949,439-29,951,274(-);1836 bases wide;-1,636 to 199 from TSS	promoter	ENSG00000149926 (FAM57B) (ENST00000380495)	45808	chr16:29,950,081-29,950,094;14 bases wide;-456 to -443 from TSS	5'-CCCATGCAGCTCTG-3' (+)	5'-CCCATGCAGCTCTG-3' (+)	5'-CAGAGCTGCATGGG-3' (-)	5'-CAGAGCTGCATGGG-3' (-)
chr16:29,855,339-29,859,906(+);4568 bases wide;-4,368 to 199 from TSS	promoter	ENSG00000149932 (NP_919256.1) (ENST00000279396)	46416	chr16:29,859,562-29,859,574;13 bases wide;-145 to -133 from TSS	5'-GCCTGCTGCATGT-3' (+)	5'-GCCTGCTGCATGT-3' (+)	5'-ACATGCAGCAGGC-3' (-)	5'-ACATGCAGCAGGC-3' (-)
chr17:53,599,443-53,601,960(+);2518 bases wide;-2,318 to 199 from TSS	promoter	ENSG00000153951 (OR4D2) (ENST00000284081)	15628	chr17:53,599,910-53,599,922;13 bases wide;-1,851 to -1,839 from TSS	5'-rTwGsATGCACAT-3' (+)	5'-GTTGCATGCACGT-3' (+)	5'-ACGTGCATGCAAC-3' (-)	5'-ATGTGCATwCsAy-3' (-)
chr5:132,389,940-132,393,810(-);3871 bases wide;-3,671 to 199 from TSS	promoter	ENSG00000155329 (ZCCHC10) (ENST00000355372)	45264	chr5:132,390,106-132,390,138;33 bases wide;1 to 33 from TSS	5'-AGCCGATGCATGGGAGTCGCCATCTTAGCGCGG-3' (+)	5'-AGCCGATGCATGGGAGTCGCCATCTTAGCGCGG-3' (+)	5'-CCGCGCTAAGATGGCGACTCCCATGCATCGGCT-3' (-)	5'-CCGCGCTAAGATGGCGACTCCCATGCATCGGCT-3' (-)
chr5:146,415,584-146,417,991(-);2408 bases wide;-2,208 to 199 from TSS	promoter	ENSG00000156475 (2ABB_HUMAN) (ENST00000356826)	35455	chr5:146,415,699-146,415,710;12 bases wide;73 to 84 from TSS	5'-CTGCATGCAGCT-3' (+)	5'-CTGCATGCAGCT-3' (+)	5'-AGCTGCATGCAG-3' (-)	5'-AGCTGCATGCAG-3' (-)
chr5:126,422,387-126,424,966(-);2580 bases wide;-2,380 to 199 from TSS	promoter	ENSG00000164241 (ENST00000296662)	3355	chr5:126,422,551-126,422,571;21 bases wide;15 to 35 from TSS	5'-GGCAAGTTGCATGCTATTTCC-3' (+)	5'-GGCAAGTTGCATGCTATTTCC-3' (+)	5'-GGAAATAGCATGCAACTTGCC-3' (-)	5'-GGAAATAGCATGCAACTTGCC-3' (-)
chr5:172,413,815-172,416,175(+);2361 bases wide;-2,161 to 199 from TSS	promoter	ENSG00000164463 (NP_705835.1) (ENST00000296953)	12868	chr5:172,414,175-172,414,186;12 bases wide;-1,801 to -1,790 from TSS	5'-TTAATGCATGAA-3' (+)	5'-TTGATGCATGAA-3' (+)	5'-TTCATGCATCAA-3' (-)	5'-TTCATGCATTAA-3' (-)
chr13:87,121,218-87,123,070(+);1853 bases wide;-1,653 to 199 from TSS	promoter	ENSG00000165300 (SLITRK5) (ENST00000325089)	90416	chr13:87,122,242-87,122,253;12 bases wide;-629 to -618 from TSS	5'-GATGCATGCACA-3' (+)	5'-GATGCATGCACA-3' (+)	5'-TGTGCATGCATC-3' (-)	5'-TGTGCATGCATC-3' (-)
chr10:118,419,566-118,421,326(-);1761 bases wide;-1,561 to 199 from TSS	promoter	ENSG00000165863 (C10orf82) (ENST00000336616)	101053	chr10:118,421,014-118,421,033;20 bases wide;-1,268 to -1,249 from TSS	5'-ATTGGTGCATGCGATTCTTT-3' (+)	5'-ATTGGTGCATGCGATTCTTT-3' (+)	5'-AAAGAATCGCATGCACCAAT-3' (-)	5'-AAAGAATCGCATGCACCAAT-3' (-)
chr11:9,436,973-9,439,288(+);2316 bases wide;-2,116 to 199 from TSS	promoter	ENSG00000166478 (ZNF143) (ENST00000299606)	121802	chr11:9,439,142-9,439,166;25 bases wide;53 to 77 from TSS	5'-TTTCCTGTCCTGGTGCATGGTGGTC-3' (+)	5'-TTTCCTGTCCTGGTGCATGGTGGTC-3' (+)	5'-GACCACCATGCACCAGGACAGGAAA-3' (-)	5'-GACCACCATGCACCAGGACAGGAAA-3' (-)
chr17:37,599,540-37,604,520(-);4981 bases wide;-4,781 to 199 from TSS	promoter	ENSG00000167925 (LGP1_HUMAN) (NM_032484)	85392	chr17:37,599,927-37,599,950;24 bases wide;-211 to -188 from TSS	5'-CCACATGCACCTGTCACAGCCCAC-3' (+)	5'-CCACATGCACCTGTCACAGCCCAC-3' (+)	5'-GTGGGCTGTGACAGGTGCATGTGG-3' (-)	5'-GTGGGCTGTGACAGGTGCATGTGG-3' (-)
chr11:64,520,894-64,523,588(-);2695 bases wide;-2,495 to 199 from TSS	promoter	ENSG00000168062 (BATF2) (ENST00000301887)	101580	chr11:64,520,952-64,520,970;19 bases wide;123 to 141 from TSS	5'-CAGAGGTGCATGGCTTrrn-3' (+)	5'-CAGAGGTGCATGGCTTAGG-3' (+)	5'-CCTAAGCCATGCACCTCTG-3' (-)	5'-nyyAAGCCATGCACCTCTG-3' (-)
chr1:31,652,747-31,655,198(+);2452 bases wide;-2,252 to 199 from TSS	promoter	ENSG00000168528 (SERC2_HUMAN) (ENST00000373710)	124770	chr1:31,653,360-31,653,372;13 bases wide;-1,639 to -1,627 from TSS	5'-CACACATrCACAC-3' (+)	5'-CACACATGCACCC-3' (+)	5'-GGGTGCATGTGTG-3' (-)	5'-GTGTGyATGTGTG-3' (-)
chr5:34,963,318-34,965,654(+);2337 bases wide;-2,137 to 199 from TSS	promoter	ENSG00000168724 (NP_001012339.2) (ENST00000382021)	74807	chr5:34,964,488-34,964,497;10 bases wide;-967 to -958 from TSS	5'-TGATGTATGT-3' (+)	5'-TGATGCATGT-3' (+)	5'-ACATGCATCA-3' (-)	5'-ACATACATCA-3' (-)
chr19:61,135,290-61,138,251(-);2962 bases wide;-2,762 to 199 from TSS	promoter	ENSG00000173572 (NALP13) (ENST00000342929)	96495	chr19:61,137,909-61,137,920;12 bases wide;-2,431 to -2,420 from TSS	5'-GATnCATGnATC-3' (+)	5'-GATGCATGCATC-3' (+)	5'-GATGCATGCATC-3' (-)	5'-GATnCATGnATC-3' (-)
chr6:150,339,254-150,340,953(+);1700 bases wide;-1,500 to 199 from TSS	promoter	ENSG00000173909 (ENST00000309074)	73809	chr6:150,340,629-150,340,642;14 bases wide;-125 to -112 from TSS	5'-GTTCATAGAACAGC-3' (+)	5'-GTTCATGCAACAAA-3' (+)	5'-TTTGTTGCATGAAC-3' (-)	5'-GCTGTTCTATGAAC-3' (-)
chr20:36,506,858-36,508,938(+);2081 bases wide;-1,881 to 199 from TSS	promoter	ENSG00000174365 (Q7Z4R2_HUMAN) (ENST00000359074)	118821	chr20:36,508,218-36,508,235;18 bases wide;-521 to -504 from TSS	5'-nrAnGGATGsATGkwTGA-3' (+)	5'-GAAAGGATGCATGTTTGA-3' (+)	5'-TCAAACATGCATCCTTTC-3' (-)	5'-TCAsmCATwCATCCnTyn-3' (-)
chr15:20,983,091-20,986,736(+);3646 bases wide;-3,446 to 199 from TSS	promoter	ENSG00000175676 (GOLGA8E) (ENST00000328919)	83666	chr15:20,986,368-20,986,381;14 bases wide;-169 to -156 from TSS	5'-nnGnTGCGyGsGCA-3' (+)	5'-TGGTTGCATGGGCA-3' (+)	5'-TGCCCATGCAACCA-3' (-)	5'-TGCwCrCGCAnCnn-3' (-)
chr1:1,300,539-1,302,559(-);2021 bases wide;-1,821 to 199 from TSS	promoter	ENSG00000175756 (AURKAIP1) (ENST00000338338)	87264	chr1:1,302,223-1,302,234;12 bases wide;-1,496 to -1,485 from TSS	5'-GCTGCATGnAGC-3' (+)	5'-GCTGCATGGAGC-3' (+)	5'-GCTCCATGCAGC-3' (-)	5'-GCTnCATGCAGC-3' (-)
chr18:13,812,720-13,815,742(+);3023 bases wide;-2,823 to 199 from TSS	promoter	ENSG00000176136 (MC5R) (ENST00000324750)	88195	chr18:13,814,334-13,814,345;12 bases wide;-1,209 to -1,198 from TSS	5'-mmGCTGCATGTG-3' (+)	5'-CCGCTGCATGTG-3' (+)	5'-CACATGCAGCGG-3' (-)	5'-CACATGCAGCkk-3' (-)
chr15:88,616,184-88,619,469(+);3286 bases wide;-3,086 to 199 from TSS	promoter	ENSG00000176711 (ENST00000317427)	89309	chr15:88,616,277-88,616,286;10 bases wide;-2,993 to -2,984 from TSS	5'-TGTTGCATGT-3' (+)	5'-TGTTGCATGT-3' (+)	5'-ACATGCAACA-3' (-)	5'-ACATGCAACA-3' (-)
chr1:110,975,420-110,978,662(-);3243 bases wide;-3,043 to 199 from TSS	promoter	ENSG00000177301 (KCNA2) (ENST00000369770)	109031	chr1:110,975,677-110,975,693;17 bases wide;-74 to -58 from TSS	5'-GGTTTCAGGTTkwnTwn-3' (+)	5'-GGTTGCATGATGCTTCA-3' (+)	5'-TGAAGCATCATGCAACC-3' (-)	5'-nsAnsmAACCTGAAACC-3' (-)
chr19:12,915,739-12,917,853(+);2115 bases wide;-1,915 to 199 from TSS	promoter	ENSG00000179262 (RAD23A) (ENST00000316856)	96400	chr19:12,917,710-12,917,727;18 bases wide;56 to 73 from TSS	5'-GAGTTGCATGTTGTGTGA-3' (+)	5'-GAGTTGCATGTTGTGTGA-3' (+)	5'-TCACACAACATGCAACTC-3' (-)	5'-TCACACAACATGCAACTC-3' (-)
chr17:3,004,727-3,006,719(-);1993 bases wide;-1,793 to 199 from TSS	promoter	ENSG00000180144 (Q8NH06_HUMAN) (ENST00000324144)	180578	chr17:3,006,438-3,006,450;13 bases wide;-1,524 to -1,512 from TSS	5'-GAwCACrTACATC-3' (+)	5'-CTGTACATGCATC-3' (+)	5'-GATGCATGTACAG-3' (-)	5'-GATGTAyGTGsTC-3' (-)
chr2:130,524,975-130,527,700(-);2726 bases wide;-2,526 to 199 from TSS	promoter	ENSG00000180178 (ENST00000325390)	120436	chr2:130,526,220-130,526,233;14 bases wide;-1,059 to -1,046 from TSS	5'-nCATGCACCTGCCT-3' (+)	5'-CCATGCACCTGCCT-3' (+)	5'-AGGCAGGTGCATGG-3' (-)	5'-AGGCAGGTGCATGn-3' (-)
chr20:36,641,225-36,643,451(+);2227 bases wide;-2,027 to 199 from TSS	promoter	ENSG00000182035 (NP_001018092.1) (ENST00000373351)	72557	chr20:36,642,269-36,642,280;12 bases wide;-983 to -972 from TSS	5'-CACCATGAAGTA-3' (+)	5'-TACCATGCAGCA-3' (+)	5'-TGCTGCATGGTA-3' (-)	5'-TACTTCATGGTG-3' (-)
chr6:27,947,873-27,949,784(-);1912 bases wide;-1,712 to 199 from TSS	promoter	ENSG00000182572 (HIST1H3A) (ENST00000328488)	97896	chr6:27,948,332-27,948,343;12 bases wide;-271 to -260 from TSS	5'-TTCATGCATwAA-3' (+)	5'-TTCATGCATCAA-3' (+)	5'-TTGATGCATGAA-3' (-)	5'-TTsATGCATGAA-3' (-)
chr11:131,284,363-131,286,121(+);1759 bases wide;-1,559 to 199 from TSS	promoter	ENSG00000182667 (NTRI_HUMAN) (NM_016522)	119376	chr11:131,285,358-131,285,371;14 bases wide;-564 to -551 from TSS	5'-GGTGCATGCATGCA-3' (+)	5'-GGTGCATGTATGCA-3' (+)	5'-TGCATACATGCACC-3' (-)	5'-TGCATGCATGCACC-3' (-)
chr11:89,126,583-89,128,614(-);2032 bases wide;-1,832 to 199 from TSS	promoter	ENSG00000183417 (XP_941363.1) (ENST00000332205)	116677	chr11:89,127,383-89,127,392;10 bases wide;-610 to -601 from TSS	5'-CATGCATTCC-3' (+)	5'-CATGCATCCA-3' (+)	5'-TGGATGCATG-3' (-)	5'-GGAATGCATG-3' (-)
chr15:82,693,483-82,695,790(+);2308 bases wide;-2,108 to 199 from TSS	promoter	ENSG00000184206 (XP_933415.1) (ENST00000329118)	118603	chr15:82,695,357-82,695,373;17 bases wide;-234 to -218 from TSS	5'-GCGGTTGCATGGGCAGC-3' (+)	5'-GCGGTTGCATGGGCAGC-3' (+)	5'-GCTGCCCATGCAACCGC-3' (-)	5'-GCTGCCCATGCAACCGC-3' (-)
chr22:30,070,808-30,072,944(+);2137 bases wide;-1,937 to 199 from TSS	promoter	ENSG00000184390 (Q6ICM0_HUMAN) (XM_496527)	94775	chr22:30,070,967-30,070,978;12 bases wide;-1,778 to -1,767 from TSS	5'-GCTGCATGCTGC-3' (+)	5'-GCTGCATGCTGC-3' (+)	5'-GCAGCATGCAGC-3' (-)	5'-GCAGCATGCAGC-3' (-)
chr17:7,266,742-7,269,858(+);3117 bases wide;-2,917 to 199 from TSS	promoter	ENSG00000184560 (C17orf74) (ENST00000333870)	118107	chr17:7,269,368-7,269,379;12 bases wide;-291 to -280 from TSS	5'-yTGAwkCATGCw-3' (+)	5'-CTGATGCATGCT-3' (+)	5'-AGCATGCATCAG-3' (-)	5'-sGCATGmsTCAr-3' (-)
chr17:77,242,366-77,244,390(+);2025 bases wide;-1,825 to 199 from TSS	promoter	ENSG00000185298 (Q6PK04_HUMAN) (ENST00000329214)	97482	chr17:77,242,801-77,242,818;18 bases wide;-1,390 to -1,373 from TSS	5'-rCTCATGCAGCAGTTTGT-3' (+)	5'-ACTCATGCAGCAGTTTGT-3' (+)	5'-ACAAACTGCTGCATGAGT-3' (-)	5'-ACAAACTGCTGCATGAGy-3' (-)
chrX:52,403,622-52,405,580(-);1959 bases wide;-1,759 to 199 from TSS	promoter	ENSG00000185751 (XAGE2) (ENST00000330906)	120276	chrX:52,404,385-52,404,394;10 bases wide;-573 to -564 from TSS	5'-TCATGyATnn-3' (+)	5'-TCATGCATCC-3' (+)	5'-GGATGCATGA-3' (-)	5'-nnATrCATGA-3' (-)
chr16:29,732,862-29,734,985(+);2124 bases wide;-1,924 to 199 from TSS	promoter	ENSG00000185928 (C16orf53) (ENST00000320330)	84465	chr16:29,734,658-29,734,668;11 bases wide;-128 to -118 from TSS	5'-GATGCTGCATG-3' (+)	5'-GATGCTGCATG-3' (+)	5'-CATGCAGCATC-3' (-)	5'-CATGCAGCATC-3' (-)
chr3:74,233,544-74,235,271(+);1728 bases wide;-1,528 to 199 from TSS	promoter	ENSG00000186172 (Q58FF5_HUMAN) (ENST00000334941)	123027	chr3:74,234,775-74,234,793;19 bases wide;-297 to -279 from TSS	5'-nCTkmGTGCAGCAGCTCAr-3' (+)	5'-CCTGCATGCAGCAGCTCAA-3' (+)	5'-TTGAGCTGCTGCATGCAGG-3' (-)	5'-yTGAGCTGCTGCACkmAGn-3' (-)
chr8:7,340,579-7,342,674(-);2096 bases wide	promoter	ENSG00000186572 (DEFB107A)	182709	chr8:7,341,952-7,341,967;16 bases wide;5'-TyTCCATGCTCCATTG-3' (+)	5'-TCTCCATGCATCATGA-3' (+)	5'-TCATGATGCATGGAGA-3' (-)	5'-CAATGGAGCATGGArA-3' (-)
chr2:219,743,594-219,745,814(-);2221 bases wide;-2,021 to 199 from TSS	promoter	ENSG00000187736 (SLC23A3) (ENST00000318673)	186646	chr2:219,744,853-219,744,869;17 bases wide;-1,076 to -1,060 from TSS	5'-GTCCAGGCCATGCAACT-3' (+)	5'-GTCCAGGCCATGCAACT-3' (+)	5'-AGTTGCATGGCCTGGAC-3' (-)	5'-AGTTGCATGGCCTGGAC-3' (-)
chr2:97,494,062-97,495,793(-);1732 bases wide;-1,532 to 199 from TSS	promoter	ENSG00000187998 (NP_066021.1) (ENST00000258459)	187529	chr2:97,494,911-97,494,921;11 bases wide;-660 to -650 from TSS	5'-CmTGCAGCAnw-3' (+)	5'-CATGCAGCAGG-3' (+)	5'-CCTGCTGCATG-3' (-)	5'-snTGCTGCAkG-3' (-)
chr15:73,381,874-73,386,120(-);4247 bases wide;-4,047 to 199 from TSS	promoter	ENSG00000188144 (Q6PK57_HUMAN) (ENST00000338294)	188304	chr15:73,381,875-73,381,900;26 bases wide;173 to 198 from TSS	5'-TCATGAGGTGCATGATGGTCTTGGGC-3' (+)	5'-TCATGAGGTGCATGATGGTCTTGGGT-3' (+)	5'-ACCCAAGACCATCATGCACCTCATGA-3' (-)	5'-GCCCAAGACCATCATGCACCTCATGA-3' (-)
chr2:208,395,539-208,397,726(-);2188 bases wide;-1,988 to 199 from TSS	promoter	ENSG00000188519 (Q7Z4Q0_HUMAN) (ENST00000343987)	189864	chr2:208,395,646-208,395,666;21 bases wide;72 to 92 from TSS	5'-nAGkTCTGACATGCAnCATGG-3' (+)	5'-GAGTTCTGACATGCATCATGG-3' (+)	5'-CCATGATGCATGTCAGAACTC-3' (-)	5'-CCATGnTGCATGTCAGAmCTn-3' (-)
chr10:128,884,213-128,886,067(-);1855 bases wide;-1,655 to 199 from TSS	promoter	ENSG00000188916 (NP_001034851.1) (ENST00000341362)	191351	chr10:128,885,078-128,885,094;17 bases wide;-682 to -666 from TSS	5'-rwwyGGCGCkGCACGGm-3' (+)	5'-AGGCGGCGCTGCATGGC-3' (+)	5'-GCCATGCAGCGCCGCCT-3' (-)	5'-kCCGTGCmGCGCCrssy-3' (-)
chr3:135,997,401-135,999,100(-);1700 bases wide;-1,500 to 199 from TSS	promoter	ENSG00000189150 (Q6ZT74_HUMAN) (ENST00000340869)	192494	chr3:135,997,519-135,997,541;23 bases wide;59 to 81 from TSS	5'-CCGCTGCATTGCGGTGCAnGCTC-3' (+)	5'-CCGCTGCATTGCGGTGCATGCTC-3' (+)	5'-GAGCATGCACCGCAATGCAGCGG-3' (-)	5'-GAGCnTGCACCGCAATGCAGCGG-3' (-)
chr14:104,129,361-104,131,302(-);1942 bases wide;-1,742 to 199 from TSS	promoter	ENSG00000189304 (Q7Z4P9_HUMAN) (ENST00000339585)	192983	chr14:104,130,750-104,130,762;13 bases wide;-1,202 to -1,190 from TSS	5'-wCTGCATGTGGnC-3' (+)	5'-GCTGCATGTGGCC-3' (+)	5'-GGCCACATGCAGC-3' (-)	5'-GnCCACATGCAGs-3' (-)
chr2:178,191,741-178,193,450(-);1710 bases wide;-1,510 to 199 from TSS	promoter	ENSG00000196659 (NP_689488.2) (NM_152275)	197240	chr2:178,191,911-178,191,925;15 bases wide;15 to 29 from TSS	5'-TCCCGGCATGCATCG-3' (+)	5'-TCCCGGCATGCATCG-3' (+)	5'-CGATGCATGCCGGGA-3' (-)	5'-CGATGCATGCCGGGA-3' (-)
chr7:148,451,396-148,454,640(+);3245 bases wide;-3,045 to 199 from TSS	promoter	ENSG00000197024 (ZNF398) (NM_020781)	199633	chr7:148,454,346-148,454,358;13 bases wide;-95 to -83 from TSS	5'-GCGCGGwGCrkGC-3' (+)	5'-GCGCGGTGCATGC-3' (+)	5'-GCATGCACCGCGC-3' (-)	5'-GCmyGCsCCGCGC-3' (-)
chrX:73,719,601-73,721,992(+);2392 bases wide;-2,192 to 199 from TSS	promoter	ENSG00000197501 (Q9H3B5_HUMAN) (ENST00000354671)	202408	chrX:73,719,834-73,719,853;20 bases wide;-1,959 to -1,940 from TSS	5'-AGGGTGCmTGGCTTGAmTAA-3' (+)	5'-AGGGTGCATGGCTTGAATAA-3' (+)	5'-TTATTCAAGCCATGCACCCT-3' (-)	5'-TTAkTCAAGCCAkGCACCCT-3' (-)
chr15:33,055,996-33,058,677(+);2682 bases wide;-2,482 to 199 from TSS	promoter	ENSG00000197817 (Q9UHS9_HUMAN) (ENST00000357012)	204665	chr15:33,058,127-33,058,138;12 bases wide;-351 to -340 from TSS	5'-CTAGCATGCArC-3' (+)	5'-CTAGCATGCAAC-3' (+)	5'-GTTGCATGCTAG-3' (-)	5'-GyTGCATGCTAG-3' (-)
chr11:123,741,098-123,742,907(-);1810 bases wide;-1,610 to 199 from TSS	promoter	ENSG00000198317 (Q8NH52_HUMAN) (ENST00000359473)	208006	chr11:123,741,360-123,741,373;14 bases wide;-76 to -63 from TSS	5'-GGGTCATGCACCCC-3' (+)	5'-GGGTCATGCACCCC-3' (+)	5'-GGGGTGCATGACCC-3' (-)	5'-GGGGTGCATGACCC-3' (-)
chr20:30,702,416-30,707,413(-);4998 bases wide;-4,798 to 199 from TSS	promoter	ENSG00000198547 (Q2M368_HUMAN) (ENST00000360785)	209165	chr20:30,704,900-30,704,917;18 bases wide;-2,302 to -2,285 from TSS	5'-CATGCAGCACTTCCCnnC-3' (+)	5'-CATGCAGCACTTCCCTCC-3' (+)	5'-GGAGGGAAGTGCTGCATG-3' (-)	5'-GnnGGGAAGTGCTGCATG-3' (-)
chr11:89,456,932-89,458,965(+);2034 bases wide;-1,834 to 199 from TSS	promoter	ENSG00000204448 (XP_931187.1) (ENST00000375950)	220152	chr11:89,458,157-89,458,166;10 bases wide;-609 to -600 from TSS	5'-sCATGCATkn-3' (+)	5'-GGATGCATGT-3' (+)	5'-ACATGCATCC-3' (-)	5'-nmATGCATGw-3' (-)
chr6:30,418,988-30,421,076(+);2089 bases wide;-1,889 to 199 from TSS	promoter	ENSG00000204596 (RPP21) (ENST00000376645)	221580	chr6:30,419,248-30,419,265;18 bases wide;-1,629 to -1,612 from TSS	5'-GyrATGCATGCCAAACCA-3' (+)	5'-GTGATGCATGCCAAACCA-3' (+)	5'-TGGTTTGGCATGCATCAC-3' (-)	5'-TGGTTTGGCATGCATyrC-3' (-)
chr19:55,243,585-55,245,857(+);2273 bases wide;-2,073 to 199 from TSS	promoter	ENSG00000204666 (NP_001001687.1) (ENST00000377006)	222227	chr19:55,243,869-55,243,881;13 bases wide;-1,789 to -1,777 from TSS	5'-GCTGCCmwGCAGC-3' (+)	5'-GCTGCCATGCAGC-3' (+)	5'-GCTGCATGGCAGC-3' (-)	5'-GCTGCskGGCAGC-3' (-)
chr7:148,454,112-148,456,431(-);2320 bases wide;-2,120 to 199 from TSS	promoter	ENSG00000204947 (ZN425_HUMAN) (ENST00000378061)	224644	chr7:148,454,343-148,454,360;18 bases wide;-49 to -32 from TSS	5'-CGGGCGCGGTGCATGCTG-3' (+)	5'-CGGGCGCGGTGCATGCTG-3' (+)	5'-CAGCATGCACCGCGCCCG-3' (-)	5'-CAGCATGCACCGCGCCCG-3' (-)
chr11:49,058,100-49,060,243(+);2144 bases wide;-1,944 to 199 from TSS	promoter	ENSG00000205042 (XP_946974.1) (ENST00000378433)	225512	chr11:49,059,434-49,059,443;10 bases wide;-610 to -601 from TSS	5'-nsnATGCATn-3' (+)	5'-TGGATGCATG-3' (+)	5'-CATGCATCCA-3' (-)	5'-nATGCATnwn-3' (-)
chr11:17,753,854-17,755,639(+);1786 bases wide;-1,586 to 199 from TSS	promoter	ENSG00000205289 (Q6ZUP4_HUMAN) (ENST00000379472)	227622	chr11:17,754,358-17,754,370;13 bases wide;-1,082 to -1,070 from TSS	5'-TTTTGTTGCATGA-3' (+)	5'-TTTTGTTGCATGA-3' (+)	5'-TCATGCAACAAAA-3' (-)	5'-TCATGCAACAAAA-3' (-)
chr14:106,354,110-106,355,844(-);1735 bases wide;-1,535 to 199 from TSS	promoter	ENSG00000205374 (IGHV7-81) (ENST00000379865)	228296	chr14:106,355,326-106,355,338;13 bases wide;-1,029 to -1,017 from TSS	5'-rCAGwTGCAnrTG-3' (+)	5'-GCAGGTGCATGTG-3' (+)	5'-CACATGCACCTGC-3' (-)	5'-CAynTGCAsCTGy-3' (-)
chr11:6,534,330-6,536,061(+);1732 bases wide;-1,532 to 199 from TSS	promoter	ENSG00000205375 (ENST00000379867)	228528	chr11:6,535,035-6,535,058;24 bases wide;-827 to -804 from TSS	5'-GTCTTTGGTTGCATGAGGCACAGA-3' (+)	5'-GTCTTTGGTTGCATGAGGCACAGA-3' (+)	5'-TCTGTGCCTCATGCAACCAAAGAC-3' (-)	5'-TCTGTGCCTCATGCAACCAAAGAC-3' (-)
chr12:46,463,473-46,465,172(+);1700 bases wide;-1,500 to 199 from TSS	promoter	ENSG00000205538 (Q6ZVP1_HUMAN) (ENST00000380608)	229877	chr12:46,464,244-46,464,257;14 bases wide;-729 to -716 from TSS	5'-GCTGCATGCAGCCC-3' (+)	5'-GCTGCATGCAGCCC-3' (+)	5'-GGGCTGCATGCAGC-3' (-)	5'-GGGCTGCATGCAGC-3' (-)
chr16:3,044,578-3,046,964(-);2387 bases wide;-2,187 to 199 from TSS	promoter	ENSG00000205886 (Q6ZV49_HUMAN) (ENST00000382217)	232682	chr16:3,045,253-3,045,265;13 bases wide;-488 to -476 from TSS	5'-wmCArATGCATkk-3' (+)	5'-CCCAGATGCATGG-3' (+)	5'-CCATGCATCTGGG-3' (-)	5'-mmATGCATyTGks-3' (-)
chr12:3,472,037-3,474,107(-);2071 bases wide;-1,871 to 199 from TSS	promoter	ENSG00000206027 (Q6ZUT4_HUMAN) (ENST00000382640)	234118	chr12:3,472,506-3,472,520;15 bases wide;-284 to -270 from TSS	5'-AAGCAGCATGCATCT-3' (+)	5'-AAGCAGCATGCATCT-3' (+)	5'-AGATGCATGCTGCTT-3' (-)	5'-AGATGCATGCTGCTT-3' (-)
chr15:26,252,257-26,254,710(+);2454 bases wide;-2,254 to 199 from TSS	promoter	ENSG00000206153 (Q6ZV58_HUMAN) (ENST00000382957)	234851	chr15:26,253,348-26,253,380;33 bases wide;-1,163 to -1,131 from TSS	5'-nTCCTTTCAGTTGCATGCTGCCATTAGTCACCA-3' (+)	5'-CTCCTTTCAGTTGCATGCTGCCATTAGTCACCA-3' (+)	5'-TGGTGACTAATGGCAGCATGCAACTGAAAGGAG-3' (-)	5'-TGGTGACTAATGGCAGCATGCAACTGAAAGGAn-3' (-)
chr3:130,518,227-130,519,926(+);1700 bases wide;-1,500 to 199 from TSS	promoter	ENSG00000206417 (C3orf47) (NM_001025468)	235889	chr3:130,519,607-130,519,618;12 bases wide;-120 to -109 from TSS	5'-sCTGGCTGCAkG-3' (+)	5'-GCTGGCTGCATG-3' (+)	5'-CATGCAGCCAGC-3' (-)	5'-CmTGCAGCCAGw-3' (-)
